# Supplementary material for: Indication, Location of the Lesion, Diagnostic Yield, and Therapeutic Yield of Double-Balloon Enteroscopy: Seventeen Years of Experience
Source: Diagnostics (Basel). 2022 Sep 14;12(9):2224. doi: 10.3390/diagnostics12092224 (PMC9498053; doi:10.3390/diagnostics12092224)
Supplement: Supplementary file 1 [file diagnostics-12-02224-s001.zip]

Archive with 1 entries (1 files):
- diagnostics-1864812-supplementary.pdf
